# Supplementary material for: IAPV-Induced Paralytic Symptoms Associated with Tachypnea via Impaired Tracheal System Function
Source: Int J Mol Sci. 2021 Sep 17;22(18):10078. doi: 10.3390/ijms221810078 (PMC8469059; doi:10.3390/ijms221810078)
Supplement: Supplementary file 1 [file ijms-22-10078-s001.zip]

Archive with 6 entries (6 files):
- ijms-1343793-supplementary.pdf
- Video S2_dsSDH.mp4
- Video S3_dsCYC.mp4
- Video S4_IAPV.mp4
- Video S5_Antimycin A.mp4
- VideoS1_CK.mp4
